# Supplementary material for: Harpagoside attenuates local bone Erosion and systemic osteoporosis in collagen-induced arthritis in mice
Source: BMC Complement Med Ther. 2022 Aug 10;22:214. doi: 10.1186/s12906-022-03694-y (PMC9364518; doi:10.1186/s12906-022-03694-y)
Supplement: Supplementary file 1 — Additional file 1. [file 12906_2022_3694_MOESM1_ESM.zip]

Archive with 23 entries (23 files):
- 1-Supplementary Fig.2-Akt.pdf
- 1-Supplementary Figures-Western blot-raw data.pdf
- 2-Supplementary Fig.2-Akt.pdf
- 2-Supplementary Figures-Western blot-raw data.pdf
- Supplementary Fig. 2-Akt-Edited image.pdf
- Supplementary Fig. 2-beta-actin-Edited image.pdf
- Supplementary Fig. 3-beta-actin-Edited image.pdf
- Supplementary Fig.1-beta-actin.pdf
- Supplementary Fig.1-IkB.pdf
- Supplementary Fig.1-p65.pdf
- Supplementary Fig.1-phospho-IkB.pdf
- Supplementary Fig.1-phospho-p65.pdf
- Supplementary Fig.2-beta-actin.pdf
- Supplementary Fig.2-ERK.pdf
- Supplementary Fig.2-JNK.pdf
- Supplementary Fig.2-p38.pdf
- Supplementary Fig.2-phospho-Akt.pdf
- Supplementary Fig.2-phospho-ERK.pdf
- Supplementary Fig.2-phospho-JNK.pdf
- Supplementary Fig.2-phospho-p38.pdf
- Supplementary Fig.3-beta-actin.pdf
- Supplementary Fig.3-c-Fos.pdf
- Supplementary Fig.3-NFATc1.pdf
